# Supplementary material for: An unattended image-processing pipeline for on-the-fly quality assessment and 3D exploration in cryo-EM
Source: Acta Crystallogr D Struct Biol. 2026 Jul 28;82(Pt 8):915–39. doi: 10.1107/S205979832600656X (PMC13431645; doi:10.1107/S205979832600656X)
Supplement: Supplementary file 2 [file d-82-00915-sup2.xlsx]

## Sheet: Hoja 1
ID	EMPIAR ID	Protein Type	Total Structure Weight (kDa)	Pixel Spacing (Å)	Defocus range (μm)	Used/Total Mics (%)	Deposit resolution (A)	FSC resolution (A)	3D Map Result	Accepted data curation (%)	Particle Diameter (A)	Estimated Particle Diameter (A)	Initial Particles	Final Particles	Features of Micrographs	Acceleration Voltage (kV)	Electron Dose (e/A^2)	Microscope
1	10389	Metal Binding Protein	1042.17	0.64	0.2 to 0.5	2025-01-23	1.98	3.98	Regular	65.4	200	165	30135	6459	abundance of ice patches + dispersed protein particles + low number of particles per micrograph	300	42	Titan Krios Microscope
2	10081	Transport Protein	298.57	1.30	1.5 to 3.3	100	2025-05-03	4.23	Good	98.6	200	239	92748	33949	distinct protein particles visible though Naked eyes + ideal micrographs with less ice patches + moderate density of particles	300	50	Titan Krios Microscope
3	10289	Transport Protein	361.39	1.23	NA	100	2025-08-03	3.98	Good	91.1	200	204	185189	75225	mono-disperse distribution + moderate contrast + different particle orientation	300	35	JEM-3000SFF (JEOL) Microscope
4	11057	Hydrolase	149.43	0.75	0.8 to 2.3	2025-09-11	2.76	2025-01-03	Good	80.4	140	118	160727	87603	difficult to identify particles + sub optimal particle concentration + ice issues	300	50	CRYO ARM 300 (JEOL) Microscope
5	10444	Membrane Protein	295.89	0.83	NA	32.5	2025-06-03	3.31	Good	73.8	180	170	170372	70409	monodisperse distribution + particles with sufficient contrast easily identified by eye	300	59.4	Titan Krios Microscope
6	10576	Nuclear Protein (DNA)	290.21	0.68	NA	50.4	2.85	3.22	Good	97.4	180	208	200000	103217	low contrast micrographs + difficult to recognize and pick particles	300	40	Titan Krios Microscope
7	10816	Transport Protein	166.62	0.50	1.5 to 3.5	2025-08-25	3.97	6.67	Good	55.7	180	177	73471	22007	variation in ice thickness	300	74	Titan Krios Microscope
8	10526	Ribosome (50S)	1085.81	0.83	0.3 to 0.8	90.7	2025-08-02	NA	Bad	19	400	NA	NA	NA	extremely high ice contamination + variation in ice thickness	300	71.2	Titan Krios Microscope
9	11051	Transcription/DNA/RNA	357.31	0.84	0.6 to 2.8	2025-03-22	3.36	3.39	Good	79.7	180	151	134046	33202	non differentiable textured particles + wide variations in protein particle conformations	300	52.2	Titan Krios Microscope
10	10760	Membrane Protein	321.69	1.23	1.4 to 3.5	26	2025-05-04	8.25	Bad	99.6	130	122	200000	65993	abundance of ice patches + mono-disperse distribution + particles with sufficient contrast easily identified by eye	300	56	JEM-3000SFF (JEOL) Microscope
11	11183	Signaling Protein	139.36	0.88	0.1 to 3.2	2025-03-26	2.87	4.15	Good	71	140	110	200000	67823	sub optimal particle concentration + varying ice thickness	200	45	Talos Arctica Microscope
12	10671	Signaling Protein	77.14	0.83	0.6 to 1.5	2025-09-17	3.49	2025-01-06	Regular	96.6	110	86	200000	89937	extremely small protein particles + high density protein particles	300	52.4	Titan Krios Microscope
13	10291	Transport Protein	361.39	1.23		100	2025-06-03	3.92	Good	73.3	160	138	101530	66820	distinct protein particles distinguishable through naked eyes + ideal micrographs with low ice patches + moderate density	300	35	JEM-3000SFF (JEOL) Microscope
14	10669	Proteasome (Plant Protein)	1681.81	0.69	0.7 to 3.0	2025-02-02	2025-02-03	5.95	Regular	95.3	500	229	100616	27192	carbon edges presence + disperse and distinct top, side and inclined views of particles	200	44	Titan Krios Microscope
15	10077	Ribosome (70S)	2198.78	1.16	0.7 to 2.6	2025-03-16	4.35	4.47	Good	2025-02-26	250	230	31768	21943	moderate contrast and moderate edge textured particles + monodisperse distribution	300	30	Titan Krios Microscope
16	10061	Hydrolase (Beta-galactosidase)	467.06	0.32	0.6 to 2.0	65	2025-02-02	2025-01-03	Good	89.9	150	147	200000	77068	aggregated protein particles + sub optimal particle concentration	300	45	Titan Krios Microscope
17	10028	Ribosome (80S)	2135.89	1.34	0.8 to 3.8	100	2025-02-03	4.34	Good	100	300	251	15818	13326	particles with sufficient contrast + mono-dispersed particles	300	20	Titan Krios Microscope
18	10096	Viral Protein	150	1.31	0.75 to 3.0	100	2025-02-04	3.74	Good	82.3	110	120	200000	70115	differentiable textured particles + high number of ice patches + distributed top, side and inclined views of particles	300	82	Titan Krios Microscope
19	10737	Membrane Protein (E-coli)	155.83	1.00	NA	29	2.19	4.14	Good	75.2	179	172	176838	55931	mono-dispersed particles + sufficient contrast identifiable by naked eye	300	58	Titan Krios Microscope
20	10387	Viral Protein (DNA)	185.87	0.79	1.5 to 3.0	49.5	2025-08-02	3.66	Regular	84.3	168	200	39699	21179	highly aggregated protein particles + difficult to pick particles	300	45	Titan Krios Microscope
21	10532	Viral Protein	191.76	1.03	NA	64.3	2025-01-04	3.67	Good	55.6	179	156	90165	20206	extreme ice contamination + moderate contrast particles	300	45	Titan Krios Microscope
22	10240	Lipid Transport Protein	171.72	2025-10-01	1.5 to 2.5	46.6	3.59	4.18	Good	69.4	170	168	131124	58581	particles with moderate contrast	300	62.61	Titan Krios Microscope
23	10005	TRPV1 Tansport protein	272.97	2156-01-01	1.5 to 3.0	100	3.28	4.37	Good	33.8	172	237	32394	12180	high carbon edge regions + diverse orientation of particles	200	41	FEI POLARA 300
24	10017	β -galactosidase	450	1.77	1.359 to 4.962	100	2025-02-04	4.42	Good	47.6	190	184	21733	14839	mono-dispersed particles + sufficient contrast identifiable by naked eye	300	24	FEI POLARA 300
25	10075	Bacteriophage MS2	1000	1.16	0.5 to 2.5	100	7.75	6.48	Good	74.7	270	285	27248	16232	ice contaminations + sufficient contrast identifiable by naked eye	300	35	Titan Krios Microscope
26	10184	Aldolase	150	0.85	NA	62	2025-04-02	3.19	Good	47.5	100	90	200000	110828	mono-dispersed compact particles	300	65	Titan Krios Microscope
27	10059	Transport Protein (TRPV1)	317.88	2156-01-01	0.7 to 2.2	83.3	1.95	3.29	Good	99.4	160	161	200000	83329	mono-dispersed particles + sufficient contrast	300	41	FEI POLARA 300
28	10406	Ribosome (70S)	632.89	1.07	0.8 to 2.7	36.8	2025-07-02	2025-01-03	Good	58.8	240	232	74171	23271	mono-dispersed particles + moderate protein edge texture	300	58	Titan Krios Microscope
29	10590	Endogenous Human BAF Complex	1000	2025-05-01	NA	2025-06-20	2025-08-07	2025-09-11	Regular	94	236	250	181267	29331	high contrast visible through naked eye + mono dispersed particles + ice contaminations	200	66.7	Talos Arctica Microscope
30	10093	Membrane Protein	779.4	2156-01-01	1.4 to 3.3	53.4	3.55	4.16	Good	97.9	208	193	188642	51057	particles with heterogenous confirmation	300	54	FEI POLARA 300
31	10345	Signaling Protein	244.68	1345	NA	60.9	3.51	6.28	Good	2025-06-29	200	246	11639	4547	sub-optimal concentration + ice patches + non-differentiable textured particle edges	300	70	Titan Krios Microscope
32	10097	Viral Protein	NA	1.31	0.75 to 3	100	2025-02-04	6.74	Good	45.7	140	131	172983	88539	dispersed protein particles	300	45	Titan Krios Microscope
